# Supplementary material for: Efficacy of technology-based personalised feedback on diet quality in young Australian adults: results for the advice, ideas and motivation for my eating (Aim4Me) randomised controlled trial
Source: Public Health Nutr. 2023 Feb 9;26(6):1293–305. doi: 10.1017/S1368980023000253 (PMC10346011; doi:10.1017/S1368980023000253)
Supplement: Supplementary file 1 [file S1368980023000253sup001.zip]

Archive with 5 entries (5 files):
- S1368980023000253sup001.docx
- S1368980023000253sup002.docx
- S1368980023000253sup003.doc
- S1368980023000253sup004.docx
- S1368980023000253sup005.docx
